# Supplementary material for: Dysregulation of Intestinal Physiology by Aflatoxicosis in the Gilthead Seabream (Sparus aurata)
Source: Front Physiol. 2021 Dec 20;12:741192. doi: 10.3389/fphys.2021.741192 (PMC8722709; doi:10.3389/fphys.2021.741192)
Supplement: Supplementary file 1 [file Data_Sheet_1.ZIP]

Archive with 5 entries (5 files):
- cldn-BMGE_Cleaned_sequences_Nexus.nex
- cldn_PhyML_Newick_tree.nhx
- ocln-BMGE_Cleaned_sequences_Nexus.nex
- ocln_PhyML_Newick_tree.nhx
- Supplementary_Figures  (Frontiers in Physiology).docx
