# Supplementary material for: Dysregulation of Intestinal Physiology by Aflatoxicosis in the Gilthead Seabream (Sparus aurata)
Source: Front Physiol. 2021 Dec 20;12:741192. doi: 10.3389/fphys.2021.741192 (PMC8722709; doi:10.3389/fphys.2021.741192)
Supplement: Supplementary file 1 [file Data_Sheet_1.ZIP › cldn-BMGE_Cleaned_sequences_Nexus.nex]

#NEXUS

begin data;
   dimensions ntax=22 nchar=215;
   format datatype=PROTEIN;
   matrix
     NP_001003464_1_claudin_k__Danio_rerio_              MATTGMQLLGLVLSIIGLVGGFLVCTLPMWRVTAFIGNNIVTAQITWEGLWMNCIWQSTGEIQCKGYDSLLALPSDMKAARGLTVLAILICSLSLTLGILGIKCTECVGLPSLKARLARVSGVLFVIAGFLILVPVCWTAHSIIRDFYDPYVAAPHKRELGPALYLGWGASALLLIGGSLLYAGSNPPGIPSSPTFSSDESSPRAGGSSQVKGYV
     NP_067018_2_claudin_6_precursor__Homo_sapiens_      MASAGMQILGVVLTLLGWVNGLVSCALPMWKVTAFIGNSIVVAQVVWEGLWMSCVVQSTGQMQCKVYDSLLALPQDLQAARALCVIALLVALFGLLVYLAGAKCTTCVEEKDSKARLVLTSGIVFVISGVLTLIPVCWTAHAIIRDFYNPLVAEAQKRELGASLYLGWAASGLLLLGGGLLCCTCPSGGSQGPSHYMARYSTSSRGPSEPTKNYV
     NP_061247_1_claudin_6_precursor__Mus_musculus_      MASTGLQILGIVLTLLGWVNALVSCALPMWKVTAFIGNSIVVAQMVWEGLWMSCVVQSTGQMQCKVYDSLLALPQDLQAARALCVVTLLIVLLGLLVYLAGAKCTTCVEDRNSKSRLVLISGIIFVISGVLTLIPVCWTAHSIIQDFYNPLVADAQKRELGASLYLGWAASGLLLLGGGLLCCACSSGGTQGPRHYMACYSTSSRGPSEPTKNYV
     NP_988873_1_claudin_6__Xenopus_tropicalis_          MASTGLQILGMALALIGWVGSIITCALPMWRVTAFIGNNIVVAQIIWEGLWMNCIVQSTGQMQCKVYDSMLALSQDLQAARALTVICILVALLAILIGIVGAKCTNCIEDENTKAKVSMISGIVFVVSGILMLIPVCWSANSIIRDFYNPLVVEAQKRELGAALYIGWAASGLLLMGGALLCCSCPKK---DDNHYSARYTAASNPRSDPSKNYV
     NP_001133924_1_Claudin_6__Salmo_salar_              MATTGMQLLGLVLSLVGWVGGFLVCSVPLWRVTAFIGNNIVTAQIIWEGLWMTCIVQSTGQIQCKVYDSLLALPSDMQAARGLTVLSVLLCGLALALGVVGVKCTKCIGQNSLKARIARISGFLFGIAGFLYLVPICWTAHSIIRDFYDPHVAAPHKRELGPALYLGWGASALLLIGGSLLYAGSSPPGIPGSPTFSS-ESSPR-GPAAQVKGYV
     NP_001296_1_claudin_4__Homo_sapiens_                MASMGLQVMGIALAVLGWLAVMLCCALPMWRVTAFIGSNIVTSQTIWEGLWMNCVVQSTGQMQCKVYDSLLALPQDLQAARALVIISIIVAALGVLLSVVGGKCTNCLEDESAKAKTMIVAGVVFLLAGLMVIVPVSWTAHNIIQDFYNPLVASGQKREMGASLYVGWAASGLLLLGGGLLCCNCPPR---TDKPYSAKYSAASAAASN----YV
     NP_034033_1_claudin_4__Mus_musculus_                MASMGLQVLGISLAVLGWLGIILSCALPMWRVTAFIGSNIVTAQTSWEGLWMNCVVQSTGQMQCKMYDSMLALPQDLQAARALMVISIIVGALGMLLSVVGGKCTNCMEDETVKAKIMITAGAVFIVASMLIMVPVSWTAHNVIRDFYNPMVASGQKREMGASLYVGWAASGLLLLGGGLLCCSCPPRS--NDKPYSAKYSAASVPASN----YV
     NP_001016663_1_claudin_4__Xenopus_tropicalis_       MASMGLQVLGIALSVIGWLGTVICCALPMWRVTAFIGNNIVVAQIIWEGLWMNCVVQSTGQMQCKVYDSLLALPQDLQAARALVVIAVIVAVLALLMAIIGGKCTNCVEDESSKAKVMIVAGVVFIVAGVLTLIPVSWSANNIIRDFYNPLVVDAQKRELGASLYIGWAAAALLMLGGAMLCCNCPPR---DQKPYSAKYTAASGATSN----YV
     NP_571838_1_claudin_b__Danio_rerio_                 MASTGLQMLGIALAIFGWIGVIVLCALPMWKVTAFIGANIVTSQTSWEGIWMSCVVQSTGQMQCKVYDSMLALSSDIQAARALTVISIVIGVMGIMLSMAGGKCTNCIEEESSKAKVGITAGVIFIISGVLCLVPVCWTANAIIQDFYNPLVVQAQKREIGASLYIGWGASALLIIGGSLLCCHCPEKS--DSGKYTAKYNATSEASAPSGKNFV
     XP_010737796_1_claudin_4__Larimichthys_crocea_      MVSAGLQMLGAALGILGWIGTIIVCAIPMWKVTAFIGSNIVTSQTSWEGIWMSCVVQSTGQMQCKVYDSMLALSSDLQAARALTIVSIVVGIMAILLSVAGGQCTNCVEDKSAKTKVGIAAGVMFIVAGVLCLIPVCWTAHTIIRDFYNPLLVSAQKRELGAALYIGWGAAALMLIGGGMLCCNCPPK---DEGSYTARYKPASDASAPSGKDYV
     XP_019120503_1_claudin_6_like__Larimichthys_crocea_ MATTGMQLLGLIMSIVGWVSGAIVCAIPLWRVTAFIGNNIVTAQIIWEGLWMTCIVQSTGQIQCKVYDSLLALPSDMQAARGLTVFSILICGLALALGVLGVKCTKCIGVNSVKARIARISGALFAIAGFLYLVPVCWTAHSIIRDFYDPHVAAPHKRELGPALYIGWGASALLLIGGSLLYAGSSPPGIPGSPTFSSGESSPR-APASQVKGYV
     XP_022594452_1_claudin_4_like__Seriola_dumerili_    MVSAGFQILGSALGILGWIGAIIVCALPMWKVTAFIGSSIVTSQITWEGIWMSCVVQSTGQMQCKVYDSMLALSSDLQAARALTIISIVVGIMAILLSVAGGQCTNCVEDPSSKAKVGVASGVMFIAAGILCLVPVCWTAHTIIRNFYSPLTNSAQKRELGAALYIGWGAAALMLIGGGMLCFNCPNK---DEGSYTARYKAASEASAPSGKDYV
     XP_022608328_1_claudin_4_like__Seriola_dumerili_    MATTGMQLLGLIMSIVGWVGGAVVCAIPLWRVTAFIGNNIVTAQIIWEGLWMNCIVQNTGQIQCKVYDSLLALPSDMQAARGLTVFSILLCGLALALGVLGVKCTKCIGVNSLKARIARISGALFAIAGFLYLVPVCWTAHSIIRDFYDPHVAAPHKRELGPALYIGWAASALLLIGGSLLYAGSSPPGIPGSPTFSSGESSPR-APATQVKGYV
     XP_030202074_1_claudin_4_like__Gadus_morhua_        MATTGMQLLGLIMAIVGWVCGAIVCTMPLWRVTAFIGNNIVTAQIIWEGLWMTCIVQSTGQIQCKVYDSMLALPSDMQAARGLTVLSIMLCGVALSLGVVGVKCTKCIGVNSLKARISRISGIMFAIAGFLYLVPICWTAHSIIRDFYDPHVAAPHKRELGPALYIGWGASALLLIGGSLLYAGSSPPGMPGSPTFSSGESSPR-GPASQVKGYV
     XP_030218014_1_claudin_4_like__Gadus_morhua_        MVSAGLQMLGAALAVLGWIGAIVVCALPMWKVSAFIGSNIITSQTTWEGIWMNCVVQSTGQMQCKVYDSMLALSSDLQAARALTIVSIVVGVVAILLAVAGGKCTNCIEDQSSKAKVGIAAGVMFLVAGVLVLVPVCWTANTIIQNFYNPTLVGAQKRELGASLYIGWGAAGLMLIGGALLCANCP-K---DDSPYEARYKAASEAPSVPSRDYV
     XP_030264161_1_claudin_4_like__Sparus_aurata_       MATTGMQLLGLIMSIVGWVSGAIVCIIPLWRVTAFIGNNIVTAQIIWEGLWMNCIVQSTGQIQCKVYDSLLALPSDMQAARGLTVLSILICGMALALGVLGVKCTKCIGVNSVKARIARISGALFAIAGFLYLVPICWTAHSIIRDFYDPHVAAPHKRELGPALYIGWGASALLLIGGSLLYAGSSPPGMPGSPTFSSGESSPR-APATQVKGYV
     XP_030292963_1_claudin_4_like__Sparus_aurata_       MVSAGLQMLGAALGILGWIGAIIVCALPMWKVTAFIGSNIVTSQTSWEGIWMSCVVQSTGQMQCKVYDSMLALSSDLQAARALTIVAIIVGVMAILLSVAGGQCTNCVEDLTSKSKVGIAAGVMFIVAGVLCLIPVCWTAHTIIRDFYNPLLISAQKRELGAALYIGWGAGALMLIGGGILCCNCPPK---DEGSYTAKYKAASDASAPSGKDYV
     XP_033493015_1_claudin_b__Epinephelus_lanceolatus_  MVSAGLQILGAALGILGWIGAIIVCAIPMWKVTAFIGSNIVTSQTSWEGIWMSCVHQSTGQMQCKVYDSMLALSPDLQAARALTIVAIVVGIMAILLSVAGGQCTNCVEDQVSKSKVGIAAGVMFIIAGILLAIPVCWTAHTIIQDFYNPLMVSAQKRELGAALYIGWGAAALMLIGGGMLCCHCPSK---DDDSYTARYKAGSEASAPSGKDYV
     XP_033501689_1_claudin_k__Epinephelus_lanceolatus_  MATTGMQLLGLILSLVGWVGGLVVCAIPLWRVTAFIGNNIVTAQIIWEGLWMNCIVQSTGQIQCKVYDSLLALPSDMQAARGLTVFSILICGLALALGVLGVKCTKCIGVNSVKARIARISGALFAIAGLLYLVPVCWTAHSIIRDFYDPHVAAPHKRELGPALYIGWGASALLLIGGSLLYAGSSPPGIPGSPTFSSGESSPR-APATQVKGYV
     XP_035511426_1_claudin_k__Morone_saxatilis_         MATTGMQLLGLIMSIVGWVSGAIVCAMPLWRVTAFIGNNIVTAQIIWEGLWMICIVQSTGQIQCKVYDSLLALPSDMQAARGLTVFSVMICGVALALGVLGVKCTKCIGVNSTKARIARISGALFAIAGFLYLVPVCWTAHSIIRDFYDPHVAAPHKRELGPALYIGWGASSLLLIGGSLLYAGSSPPGIPGSPTFSSGESSPR-APATQVKGYV
     XP_035521783_1_claudin_4_like__Morone_saxatilis_    MVSAGFQMLGAALGIVGWIGAIVVCALPMWKVTAFIGSNIVTSQTSWEGIWMSCVVQSTGQMQCKVYDSMLALSSDLQAARALTIVSIVVGVMAILLSVAGGKCTNCVEDPPSKIKVGIASGVMFIVAGVLCLIPVCWTANTIIQDFYNPLLVSAQKRELGAALYIGWGAAALMLIGGGILCCNCPPK---DKGSYTAKYKAASDASAPSVKDYV
     XP_038558304_1_claudin_k__Micropterus_salmoides_    MATTGMQLLGLIMSIVGWVSGAIVCAIPLWRVTAFIGNNIVTAQIIWEGLWMNCIVQSTGQIQCKVYDSLLALPSDMQAARGLTVFSILICGLALSLGVLGVKCTKCIGVNSLKARIARISGALFAIAGFLYLVPICWTAHSIIRDFYDPHVAAPHKRELGPALYIGWGASALLLIGGSLLYAGSSPPGIPGSPTFSSGESSPR-APATQVKGYV
   ;
end;
