# Supplementary material for: Dysregulation of Intestinal Physiology by Aflatoxicosis in the Gilthead Seabream (Sparus aurata)
Source: Front Physiol. 2021 Dec 20;12:741192. doi: 10.3389/fphys.2021.741192 (PMC8722709; doi:10.3389/fphys.2021.741192)
Supplement: Supplementary file 1 [file Data_Sheet_1.ZIP › cldn_PhyML_Newick_tree.nhx]

(NP_067018_2_claudin_6_precursor__Homo_sapiens_:0.05248377,NP_061247_1_claudin_6_precursor__Mus_musculus_:0.06954305,((NP_988873_1_claudin_6__Xenopus_tropicalis_:0.07535526,(NP_001016663_1_claudin_4__Xenopus_tropicalis_:0.07321166,((NP_571838_1_claudin_b__Danio_rerio_:0.13632129,(XP_030218014_1_claudin_4_like__Gadus_morhua_:0.12590714,(XP_035521783_1_claudin_4_like__Morone_saxatilis_:0.04065994,(XP_030292963_1_claudin_4_like__Sparus_aurata_:0.02926156,(XP_010737796_1_claudin_4__Larimichthys_crocea_:0.02481413,(XP_033493015_1_claudin_b__Epinephelus_lanceolatus_:0.06861908,XP_022594452_1_claudin_4_like__Seriola_dumerili_:0.09070562):0.01808991):0.01507695):0.02063325):0.04035672):0.06904612):0.2088015,(NP_001296_1_claudin_4__Homo_sapiens_:0.07325025,NP_034033_1_claudin_4__Mus_musculus_:0.11617481):0.08651593):0.08917503):0.18246459):0.10640713,(XP_033501689_1_claudin_k__Epinephelus_lanceolatus_:0.00000001,(XP_022608328_1_claudin_4_like__Seriola_dumerili_:0.01908198,((XP_035511426_1_claudin_k__Morone_saxatilis_:0.0328823,XP_019120503_1_claudin_6_like__Larimichthys_crocea_:0.00549899):0.00372245,(XP_030264161_1_claudin_4_like__Sparus_aurata_:0.01907422,(XP_038558304_1_claudin_k__Micropterus_salmoides_:0.00000001,(XP_030202074_1_claudin_4_like__Gadus_morhua_:0.05018312,(NP_001133924_1_Claudin_6__Salmo_salar_:0.0453177,NP_001003464_1_claudin_k__Danio_rerio_:0.19106422):0.03542254):0.03782093):0.00927714):0.00454263):0.00899407):0.01914845):0.60006866):0.21901448);
