# Supplementary material for: Dysregulation of Intestinal Physiology by Aflatoxicosis in the Gilthead Seabream (Sparus aurata)
Source: Front Physiol. 2021 Dec 20;12:741192. doi: 10.3389/fphys.2021.741192 (PMC8722709; doi:10.3389/fphys.2021.741192)
Supplement: Supplementary file 1 [file Data_Sheet_1.ZIP › ocln-BMGE_Cleaned_sequences_Nexus.nex]

#NEXUS

begin data;
   dimensions ntax=45 nchar=508;
   format datatype=PROTEIN;
   matrix
     XP_030290533_1_occludin_like__Sparus_aurata_                     RPNGSPPPYESD---------------GYNGPPQPAYSYYPDDEFQHFYRWTSPPGILKIMSIIVIVMCVAIFACVASTLAWDSQGAMTYQGGGGYGGGGNYGYGGIGGNYNDPRKGKGFMIAMAAITFIAGLAIFIIVVSHQSLSESRKFYLAVIIISAILALLMLIATIVYLVAVNPMAQSSGSMYGSQIAGLCAQYQ-QPQPSGV-----FVNQYLYHYCVVEPQEAIAIVFGFLVVAALIIMLVFALKTRQKINNFGKSNILWKKVKVVDEMGPPNDVEAWVNDVSVPA--EALPMAEYPEK----LRGSRSHLDDES---TNYDKPPYDY---SPQPPVELPLRNGGP-YSSSSDKLSSAGKPRRR------------NDYD-DYNS--SGDELDDDDFDSEFPPITNEQQRNDYKREFDRDHQEYKDLQAELDAINKNLSEVDRELDDLQEGSPQYLDALDEYNKIKKMKKTPDYQMRKRRCKYLKAKLNHIKKRVSDFDRR
     XP_036972528_1_occludin__Acanthopagrus_latus_                    RPNGSPPPYEPD---------------GYNGPPQPAYSYYPDDEFQHFYRWTSPPGILKLMSIIVIVMCVAIFACVASTLAWDSQGAMTYQGGYGGGGGG-YGYGGIGGNYNDPRKGKGFMIAMAAITFIAGLAIFIIVVSRQSLSESRKFYLAVIIICAILALLMLIATIVYLVAVNPMAQSSGSMYGSQIAGLCAQYQ-QPQPSGM-----FVNQYLYHYCVVEPQEAIAIVFGFLVVAALIIMLVFALKTRQKINNYGKSNILWKKVKVVDDMGPPNDVEAWVNDVSVPA--EALPMAEYPEK----LRGSRSHLDDES---TNYDKPPYDY---SPQPPVELPLRNGGP-YSSSSDKLSSAGRPRRR------------NDYD-DYNS--SGDELDDDDFDSEFPPITNEQQRNDFKREFDRDHQEYKDLQAELDAINKNLSDVDRELDDLQEGSPQYLDALDEYNKIKKMKKTPDYQMKKRRCKYLKAKLNHIKKRVSDFDRR
     TKS84881_1_Occludin__Collichthys_lucidus_                        RPNGSPPPYESD---------------GYNGPPQPAYSYYPDDEFQHFYRWTSPPGILKIMSIMVIVMCVAVFACVASTLAWDSQGALGYGGGGNYGSFGNYGYGGLGGNYNDPRTGKGFIIAMAAITFIACLAIFIIVVSHQSLSESRRFYLAVIIICAILALLMMIAAIVYLVAVNPMAQSSGSVYGSQIAGLCAQYQ-HPQPSGV-----FVNQYLYHYCVVEPQEAIAVVFGFLIAIALIIMLVFALKTRQKIHNYGKSNILWKRVKVIDEMEPPQDVEAWVNNVSAAP--EALPMSDYPEK----LRGSRSHLDDES---TNYDKPPYNY---TPQPA-EVPLQNGVP-YSTSSEVASSAGRPKKRRAGRPRRA--DGQDNDTDYYS--SGDELDDDDFNSEFPPIADEQQRSDYKREFDRDHQEYKDLQAELDSLNKNLSDVDRELDDLQEGSPQYLDALDEYNRIKNMKKTPDYQMKKRRCKYLKSKLNHIKKMVSDYDRR
     XP_010751332_2_occludin_like__Larimichthys_crocea_               RPNGSPPPYESD---------------GYNGPPQPAYSYYPDDEFQHFYRWTSPPGILKIMSIMVIVMSVAIFACVASTLAWDSQGAMAYGGGGNYGSFGNYGYGGLGGNYNDPRKGKGFIIAMAAITFIACLAIFIIIVSHQSLSESRKFYLAVIIICAILALLMMIAAIVYLVAVNPMAQSSGSVYGSQIAGLCAQYQ-QPQPSGV-----FVNQYLYHYCVVEPQEAIAVVFGFLVAIALIIMLVFALKTRQKIQNYGKSNILWKRVKVIDEMEPPQDVEAWVNNVSVAP--EALPMSDYPEK----LRGSRSHLDDES---TNYDKPPYNY---TPQPA-EVPLQNGVP-YSNSSEVASSAGRPKKRRAGRPRRA--DGQDNDTDYYS--SGDELDDDDFNSEFPPIADEQQRSDYKREFDRDHQEYKDLQAELDSLNKKLSDVDRELDDLQEGSPQYLDALDEYNRIKNMKKTPDYQVKKRRCKYLKSKLNHIKKMVSDYDRR
     XP_035482517_1_occludin__Scophthalmus_maximus_                   RPNGSPPPYEED---------------GYNGPPQPAYSYYPDDEFQHFYRWTSPPGILKIMAIIAIVMCVAIFACVASTLAWDTQGALGYGSSNGYG-FGNYGYGGLGGNYNDPRKGKGFMIAMAAITFIICLVIFIIVVSHQSLSESRRFYLAVLIICAILALLMLIASIVYLMAVNPMAQSSGSVYANQIAGLCAQYQ-QPQASGM-----FVNQYLYHYCVVEPQEAIAVVFGFLVAIALIIMLVFALKTRQKIRNYGKSNILWRRVKVIDENLPPQDVEAWVNNVSAAP--EELPMSHHHEK----LRGSRSHLDDES---TNYDKPTYSY---SPQPPVEMPLLDGAP-YSSNSEVASSTGRPKKRRHGRPHRA--DGQDYDTDYNS--SGDELDDNDFDSEFPPIADEKVRNDYKHEFDREHQEYKDLQAELDAINKNLSDIDRELDELEEGSPQFLDALDDYNRIKNIKKSANYQMKKRRCKYLKSKLNHIKKMVSDYDHR
     XP_034403505_1_occludin__Cyclopterus_lumpus_                     RPNGSPPPYEPNT--------------GYNVAPQPAYSYYPDDEFQHFYRWTSPPGVLKIMSIISLVMCVAIFACVASTLAWDSQGALSYGGSGG-GSFGSYGYGGIGGNYNDPRKGKGFIIAMAAITFIACLTIFIIVVSHQNLSESRRFYLAVVIICAILALLMLIAAIVYLVAVNPTAQSSGSAYGGQIAGLCAQFQ-QPQPSGV-----FVNQYLYHYCVVEPQEAIAVVFGFLVAVALIIMLVFALKTRQKIRNFGKSNILWKKVKVIEEMQPPQDVEAWVNNVSVGP--EVLPMAGYSEK----LSGSRSHLDDES---TNYDKPAYSY---TPQPP-ELPLQNGAP-YGTNSDAPSSAGRPKKRRAGRPRRA--DGHDQDTDYNS--SGDELDDNEFDSEFPPIGNEPDRNDYKRQFDRDHQEYKELQAELDALNKSLSEVDRELDDLQEGSPQYLDALDEYNRIKNIKKSSDYQVKKRRCKYLKSKLNHIKRMVSDYDRR
     XP_033845234_1_occludin__Periophthalmus_magnuspinnatus_          RPNGSPPPYESDN--------------GYAGPPQPAYSYYPDDEFQHFYRWTSPPGIIKIMAILCVVLCVGAFACVASTLAHDSQGALGYGGSGGYGGFGNYGYGSLGGNYNDPRSGKGFIIAMAAIVFIYCLVIFIIIVSHQSLSESRRFYLAVVIISAFFALLMLVATIVYLVAVNPMSQSYSSAYGSQIAGLCAQYQ-QPQVSGV-----MVNQYLYHYCVVEPQEAIAIVFGFLIAVALIIILVFALKTRQKIQEFGKSNILWKRVKVIDEMEPPQDVEAWVNNVSANP--TELPISDYPEK----LRSSRSHLDDES---SNYDKPPYNY---TPQPAMEIPLNAGVP-YSSNSEAESSVGRPKKKRAGRPRRI--DG--YDTDYGS--SGDELEDDDFSSEFPPIRNDQERSDYKREFDRDHLEYKDLQAELDNINKNLSDVDRELDELEEGSPQYLDALDEYKRIRDLKKTANYQTKKRRCKYLKAKLNHIKKMVSDYDRS
     XP_019937751_1_PREDICTED__occludin_like__Paralichthys_olivaceus_ GPNGSPPPYEEE---------------GYNAAPQTAYSYYPDDEFQHFYRWTSPPGILKIMSIIAIVMCVAIFACVASTLAWDTQGGLGYGGAGGYGSFGSYGYGGIGGNYNDPRSGKGFIIAMAAITFIACLVIFIIIVSHQSLSESRRFYLAVIIICAILALLMFIAAIVYLMAVNPMAQSSGSVYSNQIAGLCAQYQ-RPQVSGM-----LVNQYLYHYCVVEPQEAIAVVCGFLVAIALIIMLVFALKTRQKIGNFGKSNILWRRVKVIDEMAPPQDVEAWVNNVSAPH--EELPMGEYPEK----MRGSRSHLDDES---TNYDKPHYNY---SPQPPVEAPLLNGAP-YSSNSEVASSAGRHKRRRAGRPRRA--DGQDYDTDYNS--SGDELDENDFDSEFPLIVNEKDRNDYKHEFDREHQEYKDLQAELDAINKNLSDVDRELDDLEEGSPQYLDALDEYNRIKTIKKSADYQMKKRRCKYLKSKLNHIKKMVSDYDHR
     XP_033501946_1_occludin__Epinephelus_lanceolatus_                RPNGSPPPYESDT--------------GYNVPPQPAYSYYPDDEFQHFYRWTSPPGILKIMAIIVIVMCVAIFACVASTLAWDSQGALGYAGSGQYGSFGGYGYGGIGGNYNDPRSGKGFMIAMAAITFIVCLVIFIIIVSHQSLSESRRFYLAVIIICAILALLMLIAAIVYLMAVNPMAQSAGSAYSSQIAGLCAQFQ-QPQPSGV-----FVNQYLYHYCVVEPQEAIAVVFGFLVAAALIIMLVFALKTRQKIGHFGKSNILWKRVKLVEDVQPPQDVEAWVNNVSATP--EPLPVSDYPEK----LRGSRSHLDEES---TNYDKPPYDY---SPHPAVEQPLQNGAP-YSTNSDMPSSAGRPKKRRAGRPRRA--DGQDYDTDYNS--SGDELDDDDFDREYPPIVDETQRNEYKREFDRDHQEYKDLQAELDALNKNLSDVDRELDDLQEGSPAYLDALDEYNRIKNIKRSPDYQMKKRRCKYLKSKLNHIKKMVSDFDRW
     XP_035523223_1_occludin__Morone_saxatilis_                       RPNGSPPPYESD---------------GYNVPPQPAYSYYPDDEFQHFYRWTSPPGILKIMSIMVIVMSVAIFACVASTLAWDSQGALGYGGGGGYGSFGNYGYGGIGGNYNDPRAGKSFIIAMAAMSFIAALAIFIIIVSHQSLSESRKFYLAVIIISAILAMLMLIAAIVYLVAVNPMAQSSGSAYGSQIAGLCAQYQ-QPQPSGM-----FVNQYLYHYCVVEPQEAIAVVLGFLVAIALIIMLVFALKTRQKIQNYGKSNILWKRVKVVDEMEPPGDVEAWVNNVSGSP--EVLPISDYPDK----LRGSRSYLDDES---TNYDKPPYSY---TPQPAVETPLHNGVP-YSSNSDLASSAGRPKKRRAGRPRRA--DGQDYETDYNS--SGDELDDEDFDREFPPIATEQIRNDYKHEFDRDHLEYKDLQAELDAINKSLSEVDRELDDLQEGSPQYLDAMDEYNKIKNMKRTPDYQMKKRRCKYLKSKLNHIKKMVSDYDRR
     XP_008301512_1_PREDICTED__occludin_like__Stegastes_partitus_     RPNGSPPPYESE---------------GYQGPPQPAYSYYPDDEFQHFYRWTSPPGILKIMAIIVIVLCVAIFACVASTLAWDTQGGLAYGGGGGYGSFGNYGYGGIGGNYNDPRSGKGFMIAMAAIVFIFALVVFIIIVSHQSLSESRRFYLAVVIICAILALLMLIASIVYLMAVNPMAQSSGSAYGSQIAGLCAQYQ-QPQTTGV-----FVNQYLYHYCVVEPQEAIAVVFGFLVTAALLIMLVFALKTRQKIRNYGKSNILWKKVKVIDDMAPPQDVEAWVNNVSAAP--EEVPISDYPEK----LRGSRSYLDDES----NYDKPPYNY---TPPPA-DVPLRNGIP-YSTNSEVASSAGRPKKRRAGRPRRA--DGQDYDTDYNS--SGDELDDNDFDSEFPPIANEQERNDYKQVFDRDHLEYKDLQAELDAINKDLSDVDRELDQLEEGSPQYLDAMDEYSRIKAIKKSSDYQVKKRRSKYLKSKLNHIKKMVADYDRR
     XP_018552881_1_PREDICTED__occludin_like__Lates_calcarifer_       RPNGSPPPYESD---------------GYNAPPQPAYSYYPDDEFQHFYRWTSPPGILKIMAIIVIVLCVAIFACVASTLAWDTQGGLGYGGGGGYGTFGNYGYGGIGGNYTDPRSGKGFIIAMAAIIFIACLVIFIIIVSHQSLSESRRFYLAVVIICAILALLMLIASIVYLMAVNPMAQSSGSVYANQIAGLCAQYQ-QPQVSGV-----FVNQYLYHYCVVEPQEAIAVVFGFLVAIALIIMLVFALKTRQKIRSYGKSNILWKRVKVVDEMAPPQDVEAWVNNVSVVP--EELPMSDYPEK----LRSSRTYLDDES----NYDKPPFDY---SPQPPVEAPVQNSAP-YSSNSDVPSSAGRPKKRR--RPRRA--DGQDYDTDYNS--SGDELDDNDFDSEFPPIVNEQERNDYKREFDRDHLEYKDLQAELDAINKDLSEVDRELDELEEGSPQYLDALDEYNRIKNIKKSADYQVKKRRCKYLKSKLNHIKKMVSDFDRR
     XP_022055487_1_occludin_like__Acanthochromis_polyacanthus_       RPNGSPPPYESE---------------GYNGPPEPAYSYYPDDEFQHFYRWASPPGILKIMAIIVIVLCVAIFACVASTLAWDTQGGLAYGGGGGFGSFGNYGYGGIGGNYNDPRSGKGFMIAMAAIVFIFALVVFIIVVSHQSLSESRRFYLAVVIICAILALLMLIASIVYLMAVNPMAQSSGSAYSNQIAGLCAQYQ-QPQTQGV-----FVNQYLYHYCVVEPQEAIAVVFGFLVTAALIIMLVFALKTRQKIRNYGKSNILWKKVKEIDDLAPPQDVEAWVNNVSVPP--EAAPLSDYPEK----LRGSRSYLDDES----NYDKPPYNY---TPPPAVE--LRNEIP-YSSNSEVASSAGRPKRRRPGRPRRA--DGQDYDTDYNS--SGDELDDNDFDSEFPPISDEQQRNDYKREFDRDHQEYKDLQAELDAINKDLSDIDKELDQLEEGSPQYLDALDEYNRIKDIKKSSDYQVKKRRSKYLKSKLNHIKKMVSDYNRR
     XP_031157085_1_occludin__Sander_lucioperca_                      MPNGSPPPYDSDT--------------RDYIPPEPAYSYYPDDEFQHFYRWSSPPGILKIMSIICIVLSVGIFACVASTLAWDVQGAMGYGGTNSYGSFGSYGYGGLGGNYYDPRKSKGFIIFMAAATFITCLTIFIIIVSHQTLTDSRRFYLAVIIICAILALLMLIASIVYLVAVNPMAQSYGSTFGMQIAGLCSQYQ-GPQASGL-----LVNQYLYHYCVLEPQEAIAAVFGFLVGVALIIMLVFALKTRQRIQNYGKSNILWKKVKVLNEMEPPQDVEAWVNNVSHGT--EVMPM-DYPEK----MRGSRSHLDDES---TNYDKPPYVY---TPQPAVELPLQNGDR-YSSYSDMPSSAGKPKKRRAARPR------QDNETDYNS--SGDELDDNDFDTEFPPIANEVERTDYKRQFDRDHKEYKDLQVELDALNKNLSDVDKELDELQEGSPQFLDALDEYNRIKDIKKTPDYQVKKRRCKYLKSKLSHIKKMVSDFDRR
     XP_008323817_1_occludin_like__Cynoglossus_semilaevis_            RPNGSPPPYEAD---------------GYNEPPQPAYSYYPDDEFQHFYRWASPPGILKIMAIIAIVMCVAIFACVASTLAWDTQGGLGYGSGPGYGSYGNYGYGNIGGNYNDPRAGKGFIIAMAAITFIVCLVIFIIVVSHQSLSESRRFYLAVVIICAILALLVLIASIVYLMAVNPTAQSSGSIYAAQIAGLCAQYQ-HPQPSGV-----FVNQYLYHYCVVEPQEAIAVVFGFLVAIALIIMLVFALKTRQKMGNYGKSNILWKKVKVIDDLAPPQDVEDWVNNVSVPV--EELPMSAYPEK----LRSSRSHLDDES---TNYDKPPYSY---SPQPPVEVPLYSGAP-YSNTSEVSSSTGHPKKRRAGRPRRA--NGQDYDTDYNS--SGDELDDNDFDSEFPPIRDEAERAHYKRVFDNEHLVYKELQAEMDAVNKKLSDVDRELDELEEGSPAFLDAMDEYNRIKMLKKSSDYLMKRRKCKYLKSKLSHIKKMVSDFDHR
     XP_022595553_1_occludin_like__Seriola_dumerili_                  RPNGSPPPYESD---------------GYNGPPQPAYSYYPDDEFQHFYRWTSPPGILKIMAIIVIVLCVAIFACVASTLAWDSQGAMGYGGGGGYGTFGNYGYGGIGGNYNDPRSGKGFIIAMAAIIFIACLVIFIIVVSHQGLSESRRFYLAVVIICAFLALLMLIASIVYLMAVNPMAQSSGSVYANQIAGLCAQYQ-QPQPSGV-----FVNQYLYHYCVVEPQEAIAVVFGFLVAIALIIMLVFALKTRQKIRNYGKSNILWRRVKVIEEEAPPQDVEAWVNNVSVPP--EELPMADYPEK----LRGSRTYL-DES---SNYDKPPYSY---SPQPPVEMPLQNGVP-YSSNSEAASSAGRPKKRRPARPRRA--DGQDYDTDYYS--SGDELDDNDFDSEFPPIANEQERNDYKREFDRDHLEYKDLQAELDAINKNLSEVDRELDELEEGSPQYLDALDEYNRIKNLKKSADYQMKKRRSKYLKSKLNHIKKMVSDYDRM
     XP_023839989_1_occludin__Salvelinus_alpinus_                     KPNGSPPPYESD---------------GYHEPPQPAYSYYPDDEFQHFYKWTSPPGIIKLMSIIVIVLCVAIFACVASTLAWDSQGAMSYGGSGYSGSFGNYGYGGLGGNYNDPRTGKGFIIAMAAFSFITALVIFIIVVSRQSLSESRRFYLAVVIICAILALLMLIATIVYLVAVNPMAQSTGSIYGSQLAGLCAQYQ-GPQVSGM-----LVNQYLYHYCVVEPQEAIAIVFGFLVMAALIIMMVFALKTRQKIRNYGKSNVLWRKVKIINEEAPPQDVEAWVNNVSGFPD-EGMVLTDYPEK----FGGSRSHLDDTS---TNYDKPPYND---SPAPPVVFPVHSSAP-YSSGSEMASSAGKPKKRRAGRPRRT--DGQ--DTDYAS--SGDELDDNDFDSEFPTIANEQERVDYKREFDRDHQEYKDLQGELDIINKSLSEVDRELDELQEGSPQFLDAMEKYNRLKDIKKSADYQLKKRRCKYLKAKLSHIKRMVADYDRR
     XP_031586598_1_occludin_like__Oreochromis_aureus_                SPVGSPPPYEADN--------------DHKIIPQPAYSYYPDDEFQHFYRLTSPPGVLKIMAVICTFLCLLIFACVASTLAYDSQGALSYGGYGGYGGGF-YGYGGYGYSYVEPRSGKGFMIAMAAIVFIFVLTVFIVIVSRQSLSESRRFYLAVVIISAILALFMLIATIVYLVAVNPSAQSYGTLQGNTLTALCAPYQ-QPQSSAL-----FVNEYLYHYCVFEPQEAIAVVFGFLVTAALIIMLVFALKTRQKIQNFGKSNILWKKVKVIDDLAPPQDVEAWVNNVSATP--GEVPISDYPEK----LRSSRSHLDDES---TNYDKPPYSY---SPQPVVQLPLQSRPP-YSSISEVASSAGYSRTRRPGRPRHA--DGQDYDTDYNS--SGDELDDNDFDSEFPPIANEQERNDYKREFDHDHQEYKDLQAELDAINQNLSAVDRELDELEEGSPQYLDALDEYNKIKNMKKSSDYQVKKRRCKYLKSKLNHIKKMVSDYDRR
     XP_030259381_1_occludin_like__Sparus_aurata_                     SPPVYSPPYSTNSQAFYPPRSVHSPQSQYYTPNAPADSYYMEEKPQHFYRWFSPPGFVKTFQGATVLMCFVIFACVASTLVWDMN---GYGVGAEFGYYGSYGYG---SSYMTPQSAKAAMISMAAINFLLSLGFLVASFSRSRIMRGCSFYLTVFICDIILAVLQGIIDIIFVIGVNPMSQSSQSMLYNPMLMMCQNIQGSPSLSGSVGGFPLYNQYLHHYCYMDPEEAVALVLGLMVVLALSLSAFYAYKTRSKIWRHGKANIYWDEPLV--RPSEGQDVQDWVNHVGEARSTQQAPTVVVSERAAPDLRAENSVVSYSNGTVSIHSDGNYKNNSVADKNSRREPLYQNSRVSSSSSDETDSFRKPPPHHVEREQRTEMMESQYETGYTTGDTGNELDRDHTDRLYPEIISDEQRRQYKKEFDSDLARYKSLCAEMDEISDQMHKLSRELDTLDEGSMKYQGVADEYNRLKDLKRTPDYQTKKKQCKELRQKLFHIKRLVKIFDQG
     XP_036940362_1_occludin__Acanthopagrus_latus_                    SPPVYSPPYSTNSQAFYPPRSVHSPQSQYYTPNAPADSYYMEEKPQHFYRWFSPPGFVKTFQGATVLMCFVIFACVASTLVWDMN---GYGVGAEFGYYGSYGYG---SSYMTPQSAKAAMISMAAINFLLSLGFLVASFSRSRIMRGCSFYLTVFICDIILAVLQGIIDIIFVIGVNPMSQSSQSMLYNPMLMMCQNIQGSPSLSGSVGGFPLYNQYLHHYCYMDPEEAVALVLGLMVVLALSLSAFYAYKTRSKIWRHGKANIYWDEPLV--RPSEGQDVQDWVNHVGEARSTQQAPTVVVSERAAPDLRAENSVVSYSNGTVSIHSDGNYKNNSVADKNSRREPLYQNSRVSSSSSEETDSFTKPPPHCVEREQRTEMMESQYETGYTTGDTGNELDRDHTDRLYPEIISDEQRRQYKKEFDSDLARYKSLCAEMDEISDQMHKLSRELDTLDEGSMKYQGVADEYNRLKDLKRTPDYQTKKKQCKELRQKLFHIKRLVKIFDQG
     XP_033506869_1_occludin__Epinephelus_lanceolatus_                SPPVYSPPYSTNSHSFYPPRSVHSPQSQYYTYNVPPDSYYVEEKPQHFYRWFSPPGFVKTFQGATALMCFLIFACVASTLVWDMN---GYGVGVESGYYGSYGYG---GSYMTPQSAKAAMISMAAINFLVSLGFLVGSFSRSRIMRGCRFYLTVFICDIILAVLQGIIDIIFVIGVNPMSQSSQSMLYNPMLMMCQNIQGNPSLSGSAGGFPMYNQYLYHYCYMDPEEAVALVLGLMVVLALSLSAYYAYKTRSKIWRHGKANIYWDEPLV--RSSESQDVQDWVNHVGDVRSTQQAPTVVVSERAAPDLRAENSVVSYGNRTVSIHSEGHYKGNSFADNSNRREPLSQNSRVSSSSSDETVSIRKPAPYHAKKEQRKEMMESPYETGYTTGDTGNELDRDHTNRLYPEITSDEQRRQYKKEFDSDLARYKSLCAEMDDISDQMHKLSRELDMLDEDSMKYQGVADEYNRLKDLKKTPDYQAKKRQCKELRQKLFHIKRLVKTFDQG
     XP_023283853_1_occludin_like__Seriola_lalandi_dorsalis_          SPPVYSPPYSTTSQSFYPPRSVHSPQSQYYTYNVPPDSYYVEEKPQHFYRWFSPPGFVKVFQGTTVLMCFLIFACVASTLVWDMN---GYGVGTGSGYYGSYGYG---SSYMTPQSAKSAMISMAAINFLVSLGFLVGSFSRSRMMRGCRFYLTVFISNIILAVLQGIIDIIFVIGVNPMSQSSQSMLYNPMLMMCQNIQGSPSLSGSVGGFPMYNQYLHHYCYMDPEEAVALVLGLMVVLALSLSAYYAYKTRSKIWRHGKANIYWDEQLV--RPSEGQDVQDWVNHVGEVRSTQQAPTVVLSERAAPDLRAENSVVSYGNGTVSIHSEGNYKSKSFADNSNHHEPLYQNSRVCSSSSDETDSIRKPPPYHVEREQRNEMVESQYETGYTTGDTGNELDRNQTDRLYPEITSDEQRQKYKKEFDADLARYKSLCADMDDISDQMHKLSRELDMLHEGSMKHQGVAEEYNRLKNLKRTPEYQAKKKQSKDLRQKLFHIKRLVKIFDQG
     XP_022610800_1_occludin_like__Seriola_dumerili_                  SPPVYSPPYSTTSQSFYPPRSVHSPQSQYYTYNVPPDSYYVEEKPQHFYRWFSPPGFVKVFQGTTVLMCFLIFACVASTLVWDMN---GYGVGTGSGYYGSYGYG---SSYMTPQSAKSAMISMAAINFLVSLGFLVGSFSRSRMMRGCRFYLTVFICNIILAVLQGIINIIFVIGVNPMSQSSQSMLYNPMLMMCQNIQGSPSLSGSAGGFPMYNQYLHHYCYMDPEEAVALVLGLMVVLALSLSAYYAYKTRSKIWRHGKANIYWDEPLV--RPSEGQDVQDWVNHVGEVRSTQQAPTVVLSERAAPDLRAENSVVSYGNGTVSIHSEGNYKSKSFADNSNHHEPLYQNSRVCSSSSDETDSIRKPPPYRVEREQRNEMVESQYETGYTTGDTGNELDHNQTDRLYPEITSDEQRQKYKKEFDADLARYKSLCADMDDISDQMHKLSRELDMLHEGSMKYQGVAEEYNRLKDLKRAPEYQAKKKQSKDLRQKLFHIKRLVKIFDQG
     XP_035526482_1_occludin__Morone_saxatilis_                       SPPVYSPPYSTTSQGFYPSRSVHSPQSQYYTYNVPPDSYYMEERPQHFYRWFSPPGFVKTFQGATVLMCFLIFACVASTLVWDMN---GYGFGTELGYYGSYGYG---SSYMTPQSAKAAMISMVAINFLVSLGFLVGSFSRSRIMRGCRFYLTVFISDIILAVLQGIIDIIFVIGVNPMSQSSQSMLYNPMLMMCQNIQGSPSLSGSVGGFPMYNQYLHHYCYMDPEEAVALVLGLMVVLALSLSAYYAYKTRSKIWRHGKANIYWDEPRV--RPSEGQDVQDWVNHVGEARSTQQAPT-------APDLRAENSVVSYGNGTVSIHSEGNYKS-SFADNSNRREPLYQNSRVSSSSSDETDSFRKPPLYHVEREQRKEMMESQYETGYTTGDTGNELDRNHTGRLYPEITSDEQRRQYKREFDCDLARYKCLCAEMDDISDQMHKLSRELDALDEGSMKYQGVADEYNHLKDLKRTPDYQAKKKQCKEFRQKLFHIKRLVKIYDQG
     KAE8291096_1_Occludin__Larimichthys_crocea_                      SPPVYSPPYSTTSQGFYPQRSVHTPQSQYYTYNVPPASYYMEEKPQHFYRWFSPPGFVKTFKGATVLMCFLIFAFVASTLVWDMN---GYAVGTELGYYGSYGYG---SSYMTPQSAKAAMISMASINFLVSLGFLVGSFSRSRIMRGCRFYLTVFICDIILAVLQGIIDIIFVIGVNPMSQSSQSMLYNPMLMMCQNIQGSPSFSGSAGGFPMYNQYLHHYCYMDPEEAVALVLGLMVVLVLSLSAYYAYKTRSKIWRHGKANIYWDEPLV--RPSEGQDVQDWVNHVGDVRSTQQAPTVVVSERAAPDLRVENSVVSYGNGTVSIHSEGNYKSNSLAANSNRREPLYQNSKVTSSSSDENDSIRKPLPYHTKREQRKEVLESQYETGYTTGDTGNELDQDHTARLYPEIISDEQRRQYKKEFDSDLARYKSLCAEMDEISDQMHKLSRELDALDEGSMKYQGVADEYNRLKDLKKTPDYQAKKKQCKELRQKLFHIKRLVKIYDQG
     XP_035489113_1_occludin__Scophthalmus_maximus_                   SPPVYGPPYSTTSQSFYPPRSVHPPQSQYCTYHLPPDSHYMEGNPQHFHRWFSPPGFVKTFEGATVLMCFLIFACVASTLVWDMN---GYGVGTGSGYYGSYGYG---GSYMTPQSAKSAMISMAAINFLVSLGFLVASFSRSRMMRGCRFYLTVFICDIILAVLQGIIDIIFVIGVNPMSQSSQSMLYNPMLMMCQNIQGSPSLSGSVGGFPMYNQYLHHYCYMDPEEAVALVLGLMVVLALSLSAYFAYKTRSKIWRHGKANIHWDSPLV--RPSEGQDVQDWVNHVGEVRSTQQAPTVVVSERAAPDLRAVNSAVSYGNATVSIHSEGNYKSNSSADNSNREEPLYQNSRVSSSSSDETDGVREPPPHHVKRKERTEMLESQYETGYTTGDTGNELDRDQTDRLYPEISSDEQRQQYKREFDSDLARYKSLCADMDDISDQMHKLNRELDMLDEGSTKYKGVAGEYNRLKDYKRTPDHQAKKKQSKQLRQKLFHIKRLVKIYDQG
     XP_022056393_1_occludin_like__Acanthochromis_polyacanthus_       SPPVYSPPYSTTSHNFYPPRSVHSPRSQYYSYNVPPDSYYVEEKPQHFYRWFSPPGFVKTFQGATVLMCFLIFALVASTLVWDMN---GYGVVMGSGYYGSYGYG---GSYMTPQSAKAAMISMAAINFLVSLGFLVGSFSRSRVMRGCKFYLTVFICDIILAVLQGIIDIIFVIGVNPMSQSSQSMLYNPMLMMCQNIQGSPSFSASAGGYPMFNQYLHHYCYMDPEEAVAFVLGLFVVLVLSLAAYYAYKTRSKIWRHGKANIYWDEPLV--RPSEGQDVQDWVNHVGEARSTQQAPTVVVSERAAPDPRAENSVVSYGNGTVSIHSDGNYKSNSFANNSNSREPLYQNTRASSSSSDETNGVRKPPPHYVKKEQRKVMVESQYETGYTTGDTGNELDRDHTGRLYPEIITDEQRRKYKKEFDSDLLSYKSLCSEMDNISDQMHKLSRELDTLDEGSMKYQGVADEYNRLKDLKRTADYQAKKKQCKELRQKLFHIKRLVKIYDQG
     XP_018532602_1_PREDICTED__occludin_like__Lates_calcarifer_       SPPVYTPRYSTTSQSFYPPRSVYSPQSQYYTYSVPPDTYCMEARPQHFYRWFSPPGFVKTFQGATVLMCFLIFACVASTLVWDMN---GYGVGTGSGYYGSYGYG---SSYMTPQSAKSAMISMAAINFLVSLGFLVGSFSRSPMMRGCRFYLTVFICDIILAVLQGIIDIIFVIGVNPMSQSSQSMLYNPMLMMCQSIQGSPSLSGSVGGFPMYNQYLHHYCYMDPEEAVALVLGLMVVLALSLSAYYAYKTRSKIWRHGKANIYWEAPLL--RPSEGQDVQDWVNHVGDVRSTQQAPTVVVSERAAPDLRVANSVVSYGNGTVSIHSEGNYKSNSFADNSNSREPLYQNSKVSSSSSDEADGIRRPPPYNEEWGQREKIVESQYETGYTTGDTGNELDRDHIDRLYPEITSDEQRQQYKKEFDSDLARYKGLCAEMDDVSDQMHKLSRELDTLEEGSMKYQGVAEEYNRLKDLKRRPDYQAKKRQCKELRQKLFHVKRLVKIYDHG
     XP_019962973_1_PREDICTED__occludin_like__Paralichthys_olivaceus_ SPPVYSPPYSTVSQNFYPPRSVHSPQSQYYTYHLPPDSHHMEGTPQHFYRWFSPPGFVKTFQGATVLMCFLIFACVASTLVWDMN---GYAAGAGSGYYGSYGYG---GSYMTPQSAKSAMISMAAINFLVSLGFLVGSFSRSRAMRGCRFYLTVFICDIILAVLQGIIDIIFVIGVNPMSQSSQSMLYNPMLMMCQNIQGSPSLSGSVGGFPMYNQYLHHYCYMDPEEAVALVLGLIVVLALSLSAYYAYKTRSKIWRHGKANIYWDNPMV--RPAEGQDMQDWVNADGDLRNTQQAPTVVVSERVAPDLRVENSVVSYSNATVSIHSEGQYNSNSFADTSNRAEPLYENSRVSSSSSDETNSARKPPPHHVKRKERREMVESQYETGYTTGDTGNELDQDHTARLYPEITSDEQRQQYKREFDSDLACYKRLCADMDNISDEMHKLSRELDTLDESSMKYQGVAEEYNRLKYLKRTPDYQAKKKQSRQLRQKLFHIKRLVKIYDQG
     XP_008294033_1_PREDICTED__occludin_like__Stegastes_partitus_     RPPVYSPPYSTTSHNFYPPRSVRSPQSQYYTYNHPPDSYYAEERPQHFYRWFSPPGFVKTFQGATVLMCFLIFALVASTLVWDMN---GYGVAVGSGYYGSYGYG---GSYMTPQSAKAAMISMAAINFLVSLGFLVGSFSRSRVMRGCKFYLAVFICDIILAVLQGIIDIIFVIGVNPMSQSSQSMLYNPMLMMCQNIQGSPSFSASAGGFPMYNQYLHHYCYMDPEEAVAFVLGLLVVLALSLAAYYAYKTRSKIWRHGKANIYWDEPLV--RPSESQDVQDWVNHVGEARSTQQAPTVVVSERAAPNLRAGNSVVSYGNGAVSIHGDGHQKSNSFADNSNGREPLYQNTRASSSSSDEADSARKPPPYCMKKEPRKVMVESQYETGYTTGDTGNELDRDHTGRLYPEIISDEQRHRYKKEFDSDLSRYKSLCTEMDDISDQMHKLSRELDTLDEGSMKYQGVADEYNRLKDLKKTADYQAKKKQCKELRQKLFHIKRLVKIYDQA
     XP_005476132_1_occludin__Oreochromis_niloticus_                  SPPVYSPPYSTTSHSLYPPRSVQSPRSQNYTYDVPPESYYMEGKPQHFYRWFSPPGFVKTFQGATVLMCFLIFALVASTLVWDMN---GYGVVLGSGYYGSYGYG---GSYMTPQSAKAAMISMAAINFPVSLGFLVASFSRSRSIRTCRFYLTVFICDIILAVLQGIIDIIFVIGVNPMSQSSQSMLYNPMLMMCQNIQGSPSLSGSVGGFPLYNQYLQHYCYMDPEEAVAFVLGLLVVVALSFSAYFAYKTRSKIWRHGKANIHWDEPVA--RPSEGQDIQDWVNHVGEVRSTQQAPTVVVSERAAPDLRAENSVVSYGNGAVSIHSEGNYKTNSVANKSKTHEPLYQNCRAPSSSSDESDSIR-PPPYYLKKERKKATIESQYETGYTTGDTGNGLDRDHTDRLYPEITSDEQRRKYKKDFDSDLLRYKILCSELDDISDKMHKLSRELDALEEDSMKYQGLADEYNRLKYLKSTPEYQAKKKQSKELRQKLFHIKRLVKIYDQG
     XP_023866109_1_occludin__Salvelinus_alpinus_                     NPPIYSPPYTATSNGFYTHRSVXSPRSNFDPYPPPPDSFYMEDRPQHFYKWFSAPGFVKTMEGATVILCFLIFACVASTLVWDMHGA-GYGTGTG-GYYGSYGYS---SSYMTPYSAKSAMISMAAINFLVSLGFLVGSFSRSPAMRGRRFYLTVLVCDVVLAVLQGIIDIVFVIGVNPMSQSSQSMLYNPMLMMCQNMQGSPSLSGSVGGFPMYNQYLQHYCYMDPEEAVALVLGFLVVVALCVAAYYAYKTRSKIWRHGKPNIIWDRPLL--RPPERNDVQDWVDYVAEGQSTQRAPTVILSEKTVPDLRAENSVVSDGAGTVSIYSEETYNGNIYYDNTNGREPLYRHTRVRSSPSVEAESLKKYPIHREKE----E--ETQCETGYTTGDTGNELDQDQSDSMYPEITSDSQRRQYKKEFDSDLASYKSLCAEMDDISEQMHKLSRELETLEEGTAKYQGVADEYNLLKGLKRTADYHAKKQRSKDLRQNLFHIKRLVKNYDNG
     XP_030289663_1_occludin_like__Sparus_aurata_                     SPPVYSPPFTSPSNGFVPPGSFHAPQSDYNQYPPPPGSYYIEEKPQHFYKLLSPPGIIKAMMGTVIVLCVAIFACVASTLMWDMQY--SYGSGGNYGGYGYGGYGSSYGSYISPYSAKTAMIAMAAINFIGALAFFIAGFSKSNTVRCRKFFLALLISSVIMAVLQGIITIVYIVGVNPMAQSTSSMMYNPMLMMCQNLQTSYSQMGGVGGFPIYNQYLYHYCFVDPQEGVAMVCGFLVVIALCVAAFFAQKTRGKIWRYGKPNIYWEEPLVGGKASEGRDVEEWVNNVEESRSVQDAPTLLVSEKGAGLLNASNSVISYPPVKVSSYNEYDCDNNEYSERTTSREVFSHGGGTSSSPSEET--GRKPSANRGKRRRRKDFDESQYETEYTTGETGNELDGEEWESSYPEIRSDAVRQEYKREFDADLREYKRLCAEMDDISDQLNKLSRQLDTLDETSAKYQAVADEYNQLKDLKQTSDYQLKKKQCRTLRHKLFHIKRMVKDYDKN
     XP_036970841_1_occludin__Acanthopagrus_latus_                    SPPVYSPPFTSPSNGFVPPGSFHAPQSDYNQYPPPPGSYYIEEKPQHFYKLLSPPGIVKAMMGTVIVLCVAIFACVASTLMWDMQYGMSYGSGGGYGGYGY-GYGSSYGSYISPYSAKTAMIAMAAINFIGALAFFIAGFSKSNTVRCRKFFLALLISSVIMAVLQGIITIVYIVGVNPMAQSTSSMMYNPMLMMCQNLQTSYSQMGGVGGFPIYNQYLYHYCFVDPQEGVAMVCGFLVVIALCVAAFFAQKTRGKIWRYGKPNIYWEEPLVGGKASEGRDVEEWVNNVEESRSVQDAPTLLVSEKGAGLLNASNSVISYPPVKVSSYNEYDCDNNEYSERTTSREVFSHGGGTSSSPSEET--GRKPSANRGKRRRRKDFDESQYETEYTTGETGNELDGEEWESSYPEIRSDAVRQEYKREFDADLREYKRLCAEMDDINDQLNKLSRQLDTLDETSAKYQAVADEYNQLKDLKQTSDYQLKKKQCRRLRHKLFHIKRMVKDYDKN
     XP_035508843_1_occludin__Morone_saxatilis_                       SPPVYSPPFTSPSNGFGPPGSFHGPQSDYNAYPPPPGSYYIEDRPQHFYKWLSPPGIVKAMMATVIVLCVAIFACVASTLMWDMQYGMGYGSGSGYSGYGYGGYGSSYGSYISPYSAKTTMIAMAAINFIGALAFFITSFSKSNTVRSRKFFLALLISSIVMAVLQGIINIVYIVGVNPMAQGSSSMMYNPMLMMCQNLQTSYSQMGGVGGFPIYNQYLYHYCFVDPQEGVAMVCGFLVVIAFGVAAFFAHKTRGKIWRYGKPNIYWDEPLVGGKASEGRDVEEWVNNVEENRSVQDAPTLLVSEKGAGLLNASNSVISYPPAKVSSYNGDEDDNNEYSERTTSREAFSHGGRTSSSPSEETGGGRKPSANRGKRRRRNELDESQYETEYTTGETGNELDREEWESAYPDIRSDAERHDYKREFDADLREYKRLCAEMDDINDQMNKLSRQLDTLDDTSAKYQAVADEYNQLKDLKQTSDYQSKKKQCRRLRHKLFHIKRMVKNYDKN
     XP_018551205_1_PREDICTED__occludin_like__Lates_calcarifer_       SPPVYSPPFTPPSNGFGPPGSFHGPQSDYNAYPPPPGSYYIEDRPQHFYKWLSPPGIIKAMMAVVIVLCVAIFACVASTLMWDYQYGYGYGSGSGYGGYGYGGYGNYYGSYISPYSAKTAMIAMAAINFIGALAFFIASFSKSNMVRTRKFFLALLITSIIMAVLQGIINIVYIVGVNPMAQSSSSMMYNPMLMMCQNLQTSYSQMGGVGGFPMYNQYLYHYCFVDPQEGVAMVCGFLVVIALGVAAFFAHRTRGKIWRYGKPNIYWEEPLVGGKASEGRDVEEWVNNVEESRSVQDAPTLLVSEKGGGLLNASNSVISYPPAKVSSYNGDTFDNNEYSERTTSREVFSHGGGTSSSPSEETGGGRKPSANRGKRRRRNELDESQYETEYTTGETGNELDTEEWESMYPEITSDAQRHDYKREFDADLKEYKRLCADMDDINDQMNKLSRQLDTLDDTSAKYQAVAEEYNQLKDLKQTSDYQSKKRECRRLRHKLFHIKRMVKEYDRN
     XP_031164329_1_occludin__Sander_lucioperca_                      SPPVYTPPFRSPSNGFGPPGSFNAPQSGYNAYPPPPGSYYIEDKPQHFYKWLSPPGIIKAMMATVIVLCVAIFACVASTLMWDMQYGMGYGGGSGYGGYG-GGYGGGYGSYLSPYSAKTTMIAMAAINFIGALAFFITSFSKSNTVRGRKFFLALMISSIIMAILQGIINIVYIVGVNPMSQGTSSMMYNPMLMMCQNLQTSYSQMGGVGGFPIYNQYLYHYCFVDPQEGVAMVCGFVVVIAFGVAAFFAHKTRGKIWRYGKPNIYWEEPLVGGKASEGRDVEEWVNNVEESRSVQDAPTLLVSEKGAGLLNASNSVISYPPAKVNSYNEDNYDNNEYSERTTSREAFSHGGRTSSSPSEGTGGGRKPSANRGKRRRRNELDESQYETEYTTGETGNELDGEEWENMYPEITSDAQRHDYKREFDADLKEYKRLCAEMDDINDQLNKLSRQLDTLDENSAKYQAVAVEYNQLKDLKQTSDYQSKKKQCRSLRHKLFHIKGMVKDYDKN
     XP_010732814_2_occludin__Larimichthys_crocea_                    SPPVYSPPFTSPSNGFGPPGSFHAPQSDYNAYPPPPGSYYIEDKPQHFYKWLSPPGIIKAMMATVIVLCVAIFACVASTLMWDMQYGMGYGSGSGYGSYGYGGYGNSYGSYISPYSAKTAMIAMAAINFIGALSFFISSFSKSNMVHSRKFFLALLVGCIIMSVLQGIITIVYIVGVNPMAQGSSSMMYNPMLMMCQNLQTSYSQMGGVGGFPMYNQYLYHYCFVDPQEGVAMVCGFLVVIAFGVAAFFAHKTRGKIWRYGKPNIYWEEPLVGGKASEGRDVEEWVNNVEESRSVQDAPTLLVSEKGAGLLNASNSVISYPPPKVSSYNEDLYDNNEYSERTTSREVFSHGGGTSSSPSEGTGGGRKPSANRGKRRRRNELDESQYETEYTTGETGNELDGEEWESAYPAIRSDAERHDYKREFDADLKEYKRLCAEMDDINDHLNKLSRQLDTLDDTSAKYQAVAEEYNQLKDLKQTSDYQSKKKQCRRLRHKLFHIKRMVKDYDRN
     XP_033478174_1_occludin__Epinephelus_lanceolatus_                SPPVYSP----PSNGFGPPGSFQAPQSDYNAYPPPPGSYYIEDKPQHFYKWLSPPGIIKAMMATVIVLCVAIFACVASTLMWDMQYGMGYGSGSGYGGYGYGGGYGSYGSYISPYSAKSAMIAMAAINFIGALAFFITSFSKSNAVRSRKFFLALMIASIIMAVLEGIISIVYIVGVNPMAQGSSSMMYNPMLMMCQNLQTSYSQMGGVGGFPIYNQYLYHYCFVDPQEGVAMVCGFLVVIAFSVAAFFAHKTRGKIWRYGKPNIYWEEPLVGGKTSEGRDVEEWVNNVEESRSVQDAPTLLVSEKGAGLLNASNSVISYPPAKVSSYNEDTFDNNEYSERTTSREAFSHGGRTSSSPSEGTGGGRKPSANRGKRRRRNELDESQYETEYTTGETGNELDGEEWESAYPDITSDAQRHDYKREFDADLREYKRLCAEMDDINDQLNKLSRQLDTLDETSAKYQAVAEEYNQLKDLKQTSDYQSKKKECRRLRHKLFHIKRMVKDYDKT
     XP_022594963_1_occludin_like__Seriola_dumerili_                  SPPVYSPPFTPPSNGFGPPGSFHGPQSDYNAYPPPPGSYYIEEKPQHFYKWLSPPGIIKAMMAVVIVLCVVIFACVASTLMWDIQYGYGYGSGSGYGGYGYGGYGNYYGSYISPYSAKTTMIAMAAITFIAALAFFIASFSKSNMVRSRKFFLALLVTSIIMAILQGIISIVYIVGVNPMAQGSSSMMYNPMLMMCQNLQTSYSQMGGVGGFPIYNQYLYHYCFVDPQEGVAMVCGFLVVIAWGVAAFFAHKTRGKIWRYGKPNIYWEEPLVGGKASEGRDVEEWVNNVEESRSVQDAPTLLVSEKGGGLLNASNSFISYPPAKVGSYDGDTFDNNEYSERTTSREVFSPGGRTSSSPSEETGGGRKPSANRGKRRRRNELDESQYETEYTTGETGNELDAEEWESMYPEITSDVQRHDYKREFDADLREYKRLCAEMDDINDQLNKLSRQLDTLDDTSAKYQAVAEEYNQLKDLKQTSDYRSKKKECRRLRHKLFHIKRMVKDYDKN
     XP_023261798_1_occludin_like__Seriola_lalandi_dorsalis_          SPPVYSPPFTPPSNGFGPPGSFHGPQSDYNAYPPPPGSYYIEDKPQHFYKWLSPPGIIKAMMAVVIVLCVVIFACVASTLMWDIQYGYGYGSGSGYGGYGYGGYGNYYGSYISPYSAKTTMIAMAAITFIAALAFFIASFSKSNMVRSRKFFLALLVTSIIMAILQGIISIVYIVGVNPMAQGSSSMMYNPMLMMCQNLQTSYSQMGGVGGFPIYNQYLYHYCFVDPQEGVAMVCGFLVVIAWGVAAFFAHKTRGKIWRYGKPNIYWEEPLVGGKASEGRDVEEWVNNVEESRSVQDAPTLLVSEKGGGLLNASNSVISYPPAKVGSYDGDTFDNNEYSERTTGREVFSPGGRTSSSPSEETGGGRKPSANRGKRRRRNELDESQYETEYTTGETGNELDAEEWESMYPDITSDVQRHDYKREFDADLREYKRLCAEMDDINDQLNKLSRQLDTLDDTSAKYQAVAEEYNQLKDLKQTSDYRSKKKECRRLRHKLFHIKRMVKDYDKN
     XP_008282988_1_PREDICTED__occludin_like__Stegastes_partitus_     SPPVYSP----PSNGFGPPGSFHGPQSDYNAYPPPPGSYYIEEKPQHFYKWRSPPGIIKAMMATVIVLCVAIFACVASTLMWDMQYGYGYGSGAGYGGYGY--YG--SGSYISPYSAKTAMISMAAINFIGALAFFIASFSKTPIVRTRKFFLALLITSIIMAVLQGIISIVYIVGVNPMAQSSSSMMYNPMLMMCQSLQTHYSQMGGVGGFPMYNQYLYHYCFVDPQEGIAMACGFLVVIAFCVAAFFAHKTRGKIWRYGKPNIYWEEPLVGGKASEGRDVEEWVNNVEESRSVQDAPTLLVSEKGGGLLNASNSVISYPPAKVSSYNEDAYGNNEYSERATSREMVSRSGATSSSPSEETGGGRKPSANRGKRRRRNELDESQYETEYTTGETGNELDEEEWDNMYPDITSDAQRHSYKREFDADLREYKRLCAEMDDINDQLNKLSRQLDTLDETSAKYQTVAEEYNQLKDLKQTPNYQSKKRECRRLRHKLFHIKRMVKDYDKK
     XP_019953932_1_PREDICTED__occludin_like__Paralichthys_olivaceus_ SPPVYSPPFTPPSNGFGPAASFHGPQSEYNAYPPPPGSYYIEDKPQHFYKWVSPPGIIKAMMATVIVLCVAIFACVASTLMWDMQYGYGYGSGSGYGGYGYGSYGNHQGSYISPYSAKAAMIALAAINFIGALAFFIASFSKSNIVRSRKFFLALLITSIIMAVLQGIINIVYIVGVNPMAQGSTSMMYNPMLMMCQNLQSGYSQMGGVGGFPIYNQYLYHYCFVDPQEGVAMVCGFLVVIALGVAAFFAHKTRGKIWRYGKPNIYWEEPLVGGKGSEGRDVEEWVNNVEESRSVQDAPTLLVSEKGGGPLNASNSVISYPPAKASSYNGDTYD-NQYSDKTTSREVLSHGGGNSSSPSEEMSGGRKPSANRGKRRRRNELDESQYETEYTTGETGNELDEEEWESMYPVITSDVQRHDYKREFDSDLREYKRLCAEMDDINDQLNKLSRQLDALDDTSAKYQAVAEEYNQLKDLKQTPDYRSRKKECRRLRYKLFHIKRMVKNYDKN
     XP_020458528_1_occludin_like__Monopterus_albus_                  SPPLYSPPFIPPSNGFGPPGSFHGPQSDNNIYPPPPGSYYIEDKPQHFYKWLSPPGIIKVMLAVVIVLCLTIFACVASTFMWEYQYGYGYGSGSGYGGYGYGNYGSYYGSYISPYSAKTAMIAMAAIDFIGALAFFIATFSKSNTVRSRKFFLALLVTSVILAVLQGIINIVYVVGVNPMAQSSSSMMYNPMLMMCQNLQTGYSQMGGVGGFGMYNQYLYHYCYVDPQEGIAMLCGFLVVIALGIAAFFAQRTRGKIWRYGKPNIYWEEPLVGGKASEGRDVEDWVNNVEESHSVQDAPTLLVSEKGGGVLNVSNSVISYPPAKVGSYNGDTFDNKEYSERTTSQEAFYQGGGTSSSPSDETGGYRKPSANRGKRRRRNELDESQYDTEYTTGETGNELDMDEWESIYPEITSDAQRHDYKREFDFDLREYKHLCAEMDDINDRLNKLSQQLDTLDDTSAKYQAAAEEYNQLKDLKQTSDYRSKKNKCRRLRHKLFHIKRMVKDYDKN
     XP_035503223_1_occludin__Scophthalmus_maximus_                   SPPVYSPPFSAPSNGFGPPASFHGPQSDYNAYPPPPGSYYVEERPQHFYKWLSPPGIIKAMMATVIILCVAIFACVASTLMWDMQYGYGYGGGSGYGGYGYGGYGNQYGSYISPYSAKTAMIAMAAINFIGSLAFFIASFSKSNMVHSRKFFLALLISSIIMAVLQGIINIVYIVGVNPMAQGSSSMMYNPMLMMCQNLQSGYSQMGGVGGFPMYNQYLYHYCFVDPQEGVAMVCGFLAVIALGVAAFFAHKTRGKIWRYGKPNIYWEEPLVGGKASEGRDVEEWVNNVEESRSVQDAPTLLVSEKGGGLLNASNSVISYPPAKVSSYNGDTYDNNDYSERTTSREVFSHGGGTSSSPSEEMSGGRKPSAKRGKRRRRNELDESQYETEYTTGETGNELDMDEWESVYPEITCDVQRHDYKREFDSDLREYKHLCAEMDDIHDRLNKLSRQLDTMDDNSAKYLAVAEEYNHLKDLKQTSDYKSKKKECRRLRHKLFHIKRMVKDYDKN
   ;
end;
