# Supplementary material for: Dysregulation of Intestinal Physiology by Aflatoxicosis in the Gilthead Seabream (Sparus aurata)
Source: Front Physiol. 2021 Dec 20;12:741192. doi: 10.3389/fphys.2021.741192 (PMC8722709; doi:10.3389/fphys.2021.741192)
Supplement: Supplementary file 1 [file Data_Sheet_1.ZIP › ocln_PhyML_Newick_tree.nhx]

((((XP_035523223_1_occludin__Morone_saxatilis_:0.08517787,(XP_033501946_1_occludin__Epinephelus_lanceolatus_:0.09536855,(XP_031157085_1_occludin__Sander_lucioperca_:0.18775635,XP_034403505_1_occludin__Cyclopterus_lumpus_:0.09393738):0.02078888):0.02208865):0.00674964,((XP_010751332_2_occludin_like__Larimichthys_crocea_:0.01887584,TKS84881_1_Occludin__Collichthys_lucidus_:0.01393132):0.03851244,(XP_033845234_1_occludin__Periophthalmus_magnuspinnatus_:0.1604153,((XP_031586598_1_occludin_like__Oreochromis_aureus_:0.21671358,(XP_008301512_1_PREDICTED__occludin_like__Stegastes_partitus_:0.0332139,XP_022055487_1_occludin_like__Acanthochromis_polyacanthus_:0.05221661):0.02927852):0.03576244,(XP_023839989_1_occludin__Salvelinus_alpinus_:0.22136095,((XP_022595553_1_occludin_like__Seriola_dumerili_:0.04267892,XP_018552881_1_PREDICTED__occludin_like__Lates_calcarifer_:0.04598519):0.01904171,(XP_019937751_1_PREDICTED__occludin_like__Paralichthys_olivaceus_:0.07854721,(XP_035482517_1_occludin__Scophthalmus_maximus_:0.05703184,XP_008323817_1_occludin_like__Cynoglossus_semilaevis_:0.15170588):0.01541203):0.02296275):0.00618052):0.01098877):0.01667157):0.03098797):0.00464779):0.0481213,((XP_023866109_1_occludin__Salvelinus_alpinus_:0.18288477,(XP_018532602_1_PREDICTED__occludin_like__Lates_calcarifer_:0.06833193,(((XP_033506869_1_occludin__Epinephelus_lanceolatus_:0.05169212,(XP_005476132_1_occludin__Oreochromis_niloticus_:0.12296566,(XP_022056393_1_occludin_like__Acanthochromis_polyacanthus_:0.03294041,XP_008294033_1_PREDICTED__occludin_like__Stegastes_partitus_:0.05672849):0.03036044):0.02838071):0.00889559,(KAE8291096_1_Occludin__Larimichthys_crocea_:0.05725024,(XP_035526482_1_occludin__Morone_saxatilis_:0.0324477,(XP_030259381_1_occludin_like__Sparus_aurata_:0.00000001,XP_036940362_1_occludin__Acanthopagrus_latus_:0.00602622):0.05620815):0.00593942):0.00598818):0.0106074,((XP_022610800_1_occludin_like__Seriola_dumerili_:0.01002001,XP_023283853_1_occludin_like__Seriola_lalandi_dorsalis_:0.00798474):0.04019807,(XP_035489113_1_occludin__Scophthalmus_maximus_:0.0544123,XP_019962973_1_PREDICTED__occludin_like__Paralichthys_olivaceus_:0.08314324):0.02892984):0.00557717):0.01131523):0.131645):0.3788406,(XP_008282988_1_PREDICTED__occludin_like__Stegastes_partitus_:0.05006913,(((XP_035503223_1_occludin__Scophthalmus_maximus_:0.05490615,XP_019953932_1_PREDICTED__occludin_like__Paralichthys_olivaceus_:0.05399966):0.01524862,((XP_020458528_1_occludin_like__Monopterus_albus_:0.1113004,XP_018551205_1_PREDICTED__occludin_like__Lates_calcarifer_:0.01863412):0.00777015,(XP_022594963_1_occludin_like__Seriola_dumerili_:0.0041083,XP_023261798_1_occludin_like__Seriola_lalandi_dorsalis_:0.00403552):0.03209373):0.00590991):0.00899075,(XP_010732814_2_occludin__Larimichthys_crocea_:0.03553174,((XP_030289663_1_occludin_like__Sparus_aurata_:0.00645014,XP_036970841_1_occludin__Acanthopagrus_latus_:0.00170403):0.06581124,(XP_035508843_1_occludin__Morone_saxatilis_:0.0349123,(XP_031164329_1_occludin__Sander_lucioperca_:0.04663984,XP_033478174_1_occludin__Epinephelus_lanceolatus_:0.02857337):0.01042279):0.00714323):0.00611565):0.01920867):0.02669224):0.16259372):1.23192099):0.06363753,XP_036972528_1_occludin__Acanthopagrus_latus_:0.02025026,XP_030290533_1_occludin_like__Sparus_aurata_:0.01122653);
