# Supplementary material for: Dysregulation of Intestinal Physiology by Aflatoxicosis in the Gilthead Seabream (Sparus aurata)
Source: Front Physiol. 2021 Dec 20;12:741192. doi: 10.3389/fphys.2021.741192 (PMC8722709; doi:10.3389/fphys.2021.741192)
Supplement: Supplementary file 2 [file Data_Sheet_2.XLSX]

## Sheet: Figure 1A
Abbreviation	Description		Treatment	Gill NKA activity
CT	experimental group fed with control fish feed		CT	5.88051
D1	experimental group fed with 1 mg AFB1 kg-1 fish feed		CT	6.51276
D2	experimental group fed with 2 mg AFB1 kg-1 fish feed		CT	6.08798
NKA activity	Na+/K+-ATPase activity (in μmol ADP / mg protein / h)		CT	7.19942
			CT	5.53198
			CT	5.74195
			CT	6.54727
			CT	6.4033
			CT	5.944
			D1	5.98579
			D1	6.95921
			D1	8.48236
			D1	6.43284
			D1	6.64491
			D1	8.64449
			D1	4.67017
			D1	5.99115
			D1	6.55409
			D1	5.55898
			D2	5.00091
			D2	7.0177
			D2	5.95932
			D2	5.1054
			D2	3.36386
			D2	4.25664
			D2	2.41867

## Sheet: Figure 1B
Abbreviation	Description		Treatment	Tissue	Intestinal NKA activity
CT	experimental group fed with control fish feed		CT	AI	8.2081
D1	experimental group fed with 1 mg AFB1 kg-1 fish feed		CT	AI	11.1356
D2	experimental group fed with 2 mg AFB1 kg-1 fish feed		CT	AI	8.16422
AI	anterior intestine		CT	AI	13.5712
PI	posterior intestine		CT	AI	14.535
NKA activity	Na+/K+-ATPase activity (in μmol ADP / mg protein / h)		CT	AI	10.8816
			CT	AI	8.89177
			CT	AI	6.2106
			CT	AI	9.5287
			CT	AI	11.6718
			D1	AI	15.2927
			D1	AI	10.7843
			D1	AI	12.3883
			D1	AI	8.9025
			D1	AI	8.77342
			D1	AI	7.70122
			D1	AI	7.60541
			D1	AI	10.5563
			D1	AI	13.0924
			D1	AI	10.6533
			D2	AI	11.1402
			D2	AI	6.80517
			D2	AI	7.95753
			D2	AI	6.59884
			D2	AI	10.1373
			D2	AI	8.5557
			D2	AI	4.36054
			CT	PI	7.39487
			CT	PI	3.99595
			CT	PI	11.184
			CT	PI	9.20679
			CT	PI	10.8981
			CT	PI	9.70729
			CT	PI	13.849
			CT	PI	7.01271
			CT	PI	8.37518
			D1	PI	13.9738
			D1	PI	17.5671
			D1	PI	13.1923
			D1	PI	10.2908
			D1	PI	9.05466
			D1	PI	6.80061
			D1	PI	16.8255
			D1	PI	5.02553
			D1	PI	6.58914
			D1	PI	10.337
			D2	PI	9.85767
			D2	PI	12.2576
			D2	PI	9.574
			D2	PI	10.5741
			D2	PI	6.10055
			D2	PI	12.2568
			D2	PI	12.5845
			D2	PI	11.9014

## Sheet: Figure 1C
Abbreviation	Description		Treatment	Tissue	Intestinal HA activity
CT	experimental group fed with control fish feed		CT	AI	1.22342
D1	experimental group fed with 1 mg AFB1 kg-1 fish feed		CT	AI	0.114207
D2	experimental group fed with 2 mg AFB1 kg-1 fish feed		CT	AI	0.975142
AI	anterior intestine		CT	AI	2.30024
PI	posterior intestine		CT	AI	1.44721
HA activity	H+/-ATPase activity (in μmol ADP / mg protein / h)		CT	AI	0.121463
			CT	AI	0.465834
			CT	AI	0.116628
			CT	AI	0.215809
			CT	AI	0.460311
			D1	AI	0.955244
			D1	AI	0.643064
			D1	AI	3.70145
			D1	AI	0.765858
			D1	AI	1.19083
			D1	AI	1.39131
			D1	AI	0.452543
			D1	AI	1.2982
			D1	AI	1.33459
			D2	AI	0.878302
			D2	AI	0.947356
			D2	AI	0.0156923
			D2	AI	1.3404
			D2	AI	2.40392
			CT	PI	2.16822
			CT	PI	0.457255
			CT	PI	0.427465
			CT	PI	2.22851
			CT	PI	0.774349
			CT	PI	0.999406
			CT	PI	2.31449
			CT	PI	0.789993
			D1	PI	2.19358
			D1	PI	3.04683
			D1	PI	1.63125
			D1	PI	1.011
			D1	PI	2.87027
			D1	PI	3.33105
			D1	PI	1.5174
			D1	PI	0.35622
			D1	PI	1.50554
			D2	PI	1.37699
			D2	PI	0.0400575
			D2	PI	0.626933
			D2	PI	0.0830423
			D2	PI	0.202689
			D2	PI	0.00664965
			D2	PI	0.158035

## Sheet: Figure 2A,B,C
Abbreviation	Description	Tissue	AFB1 dose	Isc	TER	Papp
AI	anterior intestine	AI	0	-8.2	247.839	6.19355e-07
AFB1 dose	tested aflatoxin B1 concentration in vitro (in µM)	AI	0	-3.98	222.634	4.65791e-06
Isc	short-circuit current (in μA / cm2)	AI	0	-2.84	214.371	3.42626e-06
TER	transepithelial electric resistance (in Ω cm2)	AI	0	-11.54	116.079	3.7765e-07
Papp	apparent permeability (in cm / s)	AI	0	-1.05	223.705	7.30463e-08
		AI	0	-3.65	202.243	1.50478e-06
		AI	8	-6.91	240.715	8.10551e-07
		AI	8	-2.86	218.437	6.7074e-06
		AI	8	-3.26	217.18	6.57208e-06
		AI	8	-9.52	124.378	3.94434e-07
		AI	8	-0.6	232.883	9.09633e-08
		AI	8	-3.53	199.222	1.7072e-07
		AI	16	-6.23	232.807	3.78325e-07
		AI	16	-2.26	200.648	1.77622e-07
		AI	16	-2.48	201.457	2.84779e-06
		AI	16	-8.08	132.112	9.04961e-07
		AI	16	0.5	225.39	4.68599e-08
		AI	16	-2.72	200.08	1.51209e-07

## Sheet: Figure 3A,B
Abbreviation	Description	Treatment	Tissue	Isc	TER
CT	experimental group fed with control fish feed	CT	AI	-6	250
D2	experimental group fed with 2 mg AFB1 kg-1 fish feed	CT	AI	-1.6	208.3
AI	anterior intestine	CT	AI	1.96	89.3
PI	posterior intestine	CT	AI	0.4	51
Isc	short-circuit current (in μA / cm2)	CT	AI	NA	128.2
TER	transepithelial electric resistance (in Ω cm2)	CT	AI	-0.38	49.6
NA	not available	CT	AI	-0.16	NA
		CT	AI	5.32	57.5
		CT	AI	-4	147.1
		D2	AI	-1.76	89.3
		D2	AI	-0.052	277.8
		D2	AI	-8.8	192.3
		D2	AI	-5.2	200
		D2	AI	1.56	NA
		D2	AI	-3.4	292.4
		D2	AI	0.72	167.2
		D2	AI	-3.52	384.6
		D2	AI	-6.84	221.2
		D2	AI	-1.6	279.3
		D2	AI	-6.36	145.8
		CT	PI	0.04	119
		CT	PI	1.96	46.7
		CT	PI	13.96	227.3
		CT	PI	2.04	49.5
		CT	PI	NA	139.3
		CT	PI	-0.48	41.7
		CT	PI	4.52	NA
		CT	PI	7.6	56.9
		CT	PI	-0.8	108.7
		CT	PI	NA	NA
		D2	PI	11.96	178.6
		D2	PI	0.52	98
		D2	PI	-4.08	125
		D2	PI	-2.32	96.2
		D2	PI	0.48	NA
		D2	PI	-10.8	96.2
		D2	PI	-0.00872	149.3
		D2	PI	-4.08	214.6
		D2	PI	1.88	152.9
		D2	PI	-0.168	141.6
		D2	PI	1.68	161.3

## Sheet: Figure 4_all
Abbreviation	Description	Tissue	Treatment	cldnb (ΔΔCт)	cldnk (ΔΔCт)	cldn3 (ΔΔCт)	cldn5 (ΔΔCт)	cldn7b (ΔΔCт)	cldn12 (ΔΔCт)	cldn15 (ΔΔCт)	cldn24 (ΔΔCт)	cldn34 (ΔΔCт)
AI	anterior intestine	AI	CT	0.33292	1.49854	1.42096	1.04142	0.91558	1.24024	NA	0	0.70252
PI	posterior intestine	AI	CT	2.51775	1.32304	3.06928	1.33481	1.44924	3.16725	1.83241	0	1.05542
ΔΔCт	delta-delta cycle threshold relative to two reference genes (eef1a and actb)	AI	CT	1.24991	1.38042	0.32431	1.67146	1.32661	6.34216	2.43996	0	1.0658
CT	experimental group fed with control fish feed	AI	CT	1.44823	1.41895	1.4172	1.25493	1.22303	4.8934	1.92683	0	1.1119
D1	experimental group fed with 1 mg AFB1 kg-1 fish feed	AI	CT	2.46825	1.45679	1.21116	1.48835	1.02192	4.10395	2.07985	0	1.16265
D2	experimental group fed with 2 mg AFB1 kg-1 fish feed	AI	CT	1.5066	1.27872	2.5303	1.39571	1.20431	6.48362	1.98747	0	0.94329
eef1a	gene encoding eukaryotic elongation factor 1-alpha	AI	CT	0.52286	0.98673	1.78989	1.6299	1.35554	8.65985	2.15061	0	1.96075
actb	gene encoding beta actin	AI	CT	0.23123	1.28191	2.01605	1.59766	1.1762	2.86532	1.54222	0	1.00733
cldnb	gene encoding claudin	AI	CT	1.76632	1.01267	1.19392	1.58905	1.19468	5.795	2.52451	0	1.38321
cldnk	gene encoding claudin	AI	CT	1.33468	0.94603	2.6587	1.43921	1.2303	5.8583	1.85884	0	1.65453
cldn3	gene encoding claudin	AI	D1	3.46207	1.28553	3.47531	1.60081	1.27894	6.22209	2.21926	0	1.41185
cldn5	gene encoding claudin	AI	D1	0.31723	1.71712	0.75521	1.20416	1.31466	5.98248	2.47929	0	2.53389
cldn7b	gene encoding claudin	AI	D1	0.65689	1.17906	0.00967	1.14624	1.04643	7.08552	3.18326	0	0.83321
cldn12	gene encoding claudin	AI	D1	1.48852	1.25171	1.96711	0.87798	1.26531	7.25563	2.78748	0	0.78304
cldn15	gene encoding claudin	AI	D1	2.32639	0.99216	1.18905	1.34253	1.43898	4.67637	3.85938	0	1.98428
cldn24	gene encoding claudin	AI	D1	1.49951	1.50753	0.03525	1.27209	1.52026	7.2637	2.87663	0	1.8226
cldn34	gene encoding claudin	AI	D1	1.08276	1.32572	1.79636	1.44095	1.50642	5.06	3.64767	0	1.9569
NA	not available	AI	D1	1.10593	1.28086	2.07293	1.46382	1.17824	7.09331	3.19317	0	1.26206
		AI	D1	1.19737	1.61637	0.72859	1.25593	1.41733	7.31478	3.07864	0	1.29861
		AI	D1	2.0511	1.35084	1.88332	1.88746	1.47143	10.5979	3.65502	0	1.93808
		AI	D2	4.14601	1.71964	0.33128	1.34792	1.37275	5.50472	3.38284	0	2.12967
		AI	D2	0.2408	1.38892	1.14874	0.92937	1.30933	3.06722	1.67902	0	1.17014
		AI	D2	0.88056	1.24083	0.29128	0.65507	1.68082	9.79891	2.95359	0	1.90162
		AI	D2	0.25915	1.35044	1.48	1.7345	1.76187	3.21282	2.13305	0	3.38151
		AI	D2	0.67955	1.11914	0.8789	1.23584	1.75494	8.81385	3.04481	0	2.34795
		AI	D2	1.96984	1.18236	0.62181	1.38772	1.85091	11.3405	3.46496	0	2.89476
		AI	D2	0.45053	1.70384	0.8079	0.99839	1.94656	6.7374	3.78146	0	1.80611
		AI	D2	1.41071	1.40684	0.38237	1.33132	1.92979	4.40732	2.40943	0	1.76337
		PI	CT	0.66756	1.37045	0.64282	1.24744	0.7057	1.49053	NA	1.61089	0.4389
		PI	CT	1.84269	1.32413	0.49524	0.73802	0.63188	1.22155	0.71238	1.87139	0.55784
		PI	CT	0.57006	0.79475	0.28772	0.90879	0.72821	0.79508	0.9439	1.07932	0.59497
		PI	CT	2.64827	1.08683	0.07543	1.17081	1.4732	2.74048	1.45068	0.70145	1.01592
		PI	CT	3.51845	1.00395	0.35067	1.09278	1.11996	2.64203	1.51509	1.77032	1.19744
		PI	CT	0.80134	1.30809	0.55948	0.73915	0.72227	1.75655	0.93245	0.81843	0.55173
		PI	CT	0.3689	1.15159	0.34384	0.8621	1.21918	2.46496	1.89273	0.89793	0.69455
		PI	CT	0.15825	1.03681	0.4339	0.90684	1.3493	4.74261	2.19533	0.46961	1.08162
		PI	CT	0.87006	1.22414	0.91579	0.76454	0.58943	0.62402	0.61103	0.83917	0.63988
		PI	CT	NA	NA	0.06741	NA	NA	NA	NA	NA	NA
		PI	D1	2.2472	1.48918	0.81819	1.16855	0.72676	1.49384	1.42248	1.61879	0.5726
		PI	D1	0.26846	1.1699	0.24465	1.53418	2.13356	2.3998	3.21206	0.57459	3.02148
		PI	D1	1.13775	1.76202	0.23252	0.72561	1.2568	4.76066	3.18064	1.44136	1.20655
		PI	D1	1.66798	0.61639	0.24338	1.36362	1.40752	1.24497	1.82062	0.23778	0.95666
		PI	D1	2.3585	0.76159	0.01118	1.0948	1.68162	2.20427	3.60905	0.49242	2.5739
		PI	D1	1.73216	0.79173	0.45463	0.94512	1.0061	2.45449	2.34106	1.75651	0.59942
		PI	D1	1.08275	0.44519	0.5107	1.17831	0.93431	2.58574	2.63421	0.42511	1.02185
		PI	D1	0.62339	0.68741	0.85307	0.85407	0.84675	3.6565	3.10017	1.80378	0.99058
		PI	D1	2.50174	0.65172	0.67087	0.90655	0.98935	4.54062	3.70374	0.79703	1.08523
		PI	D1	0.98089	NA	0.45998	1.30874	1.12781	2.6502	1.62947	0.78148	0.86309
		PI	D2	1.42283	1.17019	0.57478	1.01389	0.64585	3.22292	2.01949	2.35175	0.47352
		PI	D2	0.13514	0.9452	1.19734	1.23339	0.92193	2.38637	1.96107	0.75219	0.96631
		PI	D2	0.91856	1.27371	0.49403	1.06818	1.19236	3.55693	2.27443	1.1013	2.25914
		PI	D2	0.10902	0.89763	0.34869	0.96848	1.01894	1.58193	1.79073	1.22982	1.78293
		PI	D2	0.42532	0.81204	0.08669	0.69121	0.76183	3.20479	1.29062	0.87784	1.20203
		PI	D2	1.5313	2.0126	0.19251	0.89764	0.91586	2.29396	1.88698	0.30965	1.54945
		PI	D2	0.23337	1.39367	1.08644	0.77589	0.83069	1.58489	1.33137	0.55801	0.93903
		PI	D2	0.95634	0.73175	NA	1.23858	0.81103	2.51086	1.32946	1.16641	0.98415

## Sheet: Figure 5_all
Abbreviation	Description	Tissue	Treatment	ocln1 (ΔΔCт)	ocln2 (ΔΔCт)	ocln3 (ΔΔCт)
AI	anterior intestine	AI	CT	0.91893	1.35764	1.54423
PI	posterior intestine	AI	CT	0.96141	0.91232	0.76861
ΔΔCт	delta-delta cycle threshold relative to two reference genes (eef1a and actb)	AI	CT	1.20005	1.1883	1.22596
CT	experimental group fed with control fish feed	AI	CT	1.31896	1.05415	1.56171
D1	experimental group fed with 1 mg AFB1 kg-1 fish feed	AI	CT	1.0078	1.16583	0.92714
D2	experimental group fed with 2 mg AFB1 kg-1 fish feed	AI	CT	1.20201	1.59735	1.32924
eef1a	gene encoding eukaryotic elongation factor 1-alpha	AI	CT	1.18972	1.09103	1.68674
actb	gene encoding beta actin	AI	CT	1.06891	1.7565	0.5573
ocln1	gene encoding occludin	AI	CT	1.30637	0.94916	0.36721
ocln2	gene encoding occludin	AI	CT	1.36882	1.11803	0.45827
ocln3	gene encoding occludin	AI	D1	1.58556	1.09417	0.02417
NA	not available	AI	D1	1.72848	1.55181	2.96929
		AI	D1	1.22637	0.8668	1.91731
		AI	D1	1.04036	0.76247	1.7257
		AI	D1	1.38246	1.38008	2.29655
		AI	D1	1.52797	1.37399	1.56795
		AI	D1	1.33494	1.19966	1.11024
		AI	D1	1.38124	0.93789	0.0614
		AI	D1	1.42744	1.81558	2.85038
		AI	D1	1.8527	1.54468	1.74771
		AI	D2	1.37227	1.98148	1.83054
		AI	D2	1.0412	1.27062	1.24236
		AI	D2	1.47026	1.50935	3.09321
		AI	D2	1.5562	1.84808	2.71592
		AI	D2	1.42446	1.24066	0.88033
		AI	D2	1.90136	1.78875	1.4485
		AI	D2	2.13606	1.57141	2.081
		AI	D2	2.0459	1.56581	0.80282
		PI	CT	0.76815	0.83963	0.75292
		PI	CT	0.48471	0.73335	0.60482
		PI	CT	0.75042	0.97294	0.64921
		PI	CT	0.96841	1.19776	1.86266
		PI	CT	0.77312	0.76484	0.6815
		PI	CT	0.81384	0.80585	0.61725
		PI	CT	1.0433	1.3052	1.68989
		PI	CT	0.84386	1.04354	0.52564
		PI	CT	0.58397	0.77327	0.28181
		PI	D1	0.7794	1.20507	0.01601
		PI	D1	1.62402	2.39436	1.98636
		PI	D1	1.18828	0.80347	1.29455
		PI	D1	1.36209	1.42194	1.73075
		PI	D1	1.65347	2.17026	2.27084
		PI	D1	1.26463	1.34154	0.90897
		PI	D1	1.19086	1.04339	0.45253
		PI	D1	1.1145	0.70008	0.01655
		PI	D1	1.53859	0.75942	0.84894
		PI	D1	0.8308	0.72696	0.7235
		PI	D2	1.11723	1.37123	0.75083
		PI	D2	0.81097	0.76542	0.80299
		PI	D2	1.05507	1.11526	1.39307
		PI	D2	1.13077	1.15207	1.6382
		PI	D2	0.63406	0.49288	0.42732
		PI	D2	0.94926	1.05498	1.26121
		PI	D2	1.07155	0.97291	1.41368
		PI	D2	1.28128	0.75008	0.51641
